# Supplementary material for: IL-33 Induces a Switch in Intestinal Metabolites Revealing the Tryptophan Pathway as a Target for Inducing Allograft Survival
Source: Nutrients. 2024 Oct 27;16(21):3655. doi: 10.3390/nu16213655 (PMC11547499; doi:10.3390/nu16213655)
Supplement: Supplementary file 1 [file nutrients-16-03655-s001.zip]

Archive with 1 entries (1 files):
- nutrients-3270842-supplementary.pdf
